# Supplementary material for: Transcriptome Analysis and Identification of Genes Associated with Cotton Seed Size
Source: Int J Mol Sci. 2024 Sep 11;25(18):9812. doi: 10.3390/ijms25189812 (PMC11432076; doi:10.3390/ijms25189812)
Supplement: Supplementary file 1 [file ijms-25-09812-s001.zip › Table S1.xlsx]

## Sheet: Sheet1
Table S1. Summary of RNA_seq data quality in 25 libraries.
ID	Obtained Reads	OBtained Base(Gbp)	Q20(%)	Q30(%)	GC(%)
N10-5DPA-1	21577623	6.46	96.47	90.18	43.78
N10-5DPA-2	21858293	6.54	95.8	88.49	43.59
N10-5DPA-3	21544692	6.45	96.25	89.61	43.59
N10-20DPA-1	25717809	7.7	96.63	90.59	43.48
N10-20DPA-2	20520578	6.14	95.36	87.82	43.54
N10-20DPA-3	19830752	5.92	95.9	88.99	43.49
N10-30DPA-1	19257444	5.75	95.15	86.93	44.77
N10-30DPA-2	20129571	6.02	95.79	88.49	45.02
N10-30DPA-3	20069070	6	95.6	88.07	44.39
N10-35DPA-1	20761610	6.21	95.86	88.84	44.72
N10-35DPA-2	20618709	6.17	95.9	88.81	44.41
N10-35DPA-3	21147759	6.32	96.06	89.21	45.12
N12-5DPA-1	20284715	6.06	95.8	88.56	43.66
N12-5DPA-2	20970348	6.25	95.59	88.06	43.66
N12-5DPA-3	20785351	6.22	96.29	89.83	43.62
N12-20DPA-1	19180556	5.74	95.69	88.38	43.84
N12-20DPA-2	19771680	5.92	95.75	88.59	43.79
N12-20DPA-3	19413509	5.81	95.91	88.9	43.86
N12-30DPA-1	20233188	6.06	95.31	87.67	44.87
N12-30DPA-2	20633304	6.18	95.31	87.69	45.04
N12-30DPA-3	20727321	6.2	95.35	87.68	44.97
N12-35DPA-1	20557472	6.15	95.27	87.56	44.76
N12-35DPA-2	20349689	6.09	95.51	88.25	44.79
N12-35DPA-3	20426849	6.12	95.58	88.29	44.47
